# Supplementary material for: Synthesis, Characterization, and Anticancer Activities Evaluation of Compounds Derived from 3,4-Dihydropyrimidin-2(1H)-one
Source: Molecules. 2019 Mar 3;24(5):891. doi: 10.3390/molecules24050891 (PMC6429579; doi:10.3390/molecules24050891)
Supplement: Supplementary file 1 [file molecules-24-00891-s001.zip]

Archive with 60 entries (57 files):
- molecules-433653-suppl/
- molecules-433653-suppl/13C-NMR/
- molecules-433653-suppl/13C-NMR/1a.pdf
- molecules-433653-suppl/13C-NMR/1b.pdf
- molecules-433653-suppl/13C-NMR/1c.pdf
- molecules-433653-suppl/13C-NMR/1d.pdf
- molecules-433653-suppl/13C-NMR/1e.pdf
- molecules-433653-suppl/13C-NMR/1f.pdf
- molecules-433653-suppl/13C-NMR/1g.pdf
- molecules-433653-suppl/13C-NMR/1h.pdf
- molecules-433653-suppl/13C-NMR/1i.pdf
- molecules-433653-suppl/13C-NMR/1j.pdf
- molecules-433653-suppl/13C-NMR/2a.pdf
- molecules-433653-suppl/13C-NMR/3a.pdf
- molecules-433653-suppl/13C-NMR/3c.pdf
- molecules-433653-suppl/13C-NMR/3d.pdf
- molecules-433653-suppl/13C-NMR/3e.pdf
- molecules-433653-suppl/13C-NMR/3g.pdf
- molecules-433653-suppl/13C-NMR/3h.pdf
- molecules-433653-suppl/13C-NMR/4a.pdf
- molecules-433653-suppl/13C-NMR/5a.pdf
- molecules-433653-suppl/13C-NMR/6a.pdf
- molecules-433653-suppl/13C-NMR/7c.pdf
- molecules-433653-suppl/13C-NMR/7d.pdf
- molecules-433653-suppl/13C-NMR/7e.pdf
- molecules-433653-suppl/13C-NMR/7f.pdf
- molecules-433653-suppl/13C-NMR/8a.pdf
- molecules-433653-suppl/13C-NMR/8d.pdf
- molecules-433653-suppl/13C-NMR/8e.pdf
- molecules-433653-suppl/13C-NMR/N1 and N3 dialkylation of DHPMs.pdf
- molecules-433653-suppl/1H-NMR/
- molecules-433653-suppl/1H-NMR/1a.pdf
- molecules-433653-suppl/1H-NMR/1b.pdf
- molecules-433653-suppl/1H-NMR/1c.pdf
- molecules-433653-suppl/1H-NMR/1d.pdf
- molecules-433653-suppl/1H-NMR/1e.pdf
- molecules-433653-suppl/1H-NMR/1f.pdf
- molecules-433653-suppl/1H-NMR/1g.pdf
- molecules-433653-suppl/1H-NMR/1h.pdf
- molecules-433653-suppl/1H-NMR/1i.pdf
- molecules-433653-suppl/1H-NMR/1j.pdf
- molecules-433653-suppl/1H-NMR/2a.pdf
- molecules-433653-suppl/1H-NMR/3a.pdf
- molecules-433653-suppl/1H-NMR/3c.pdf
- molecules-433653-suppl/1H-NMR/3d.pdf
- molecules-433653-suppl/1H-NMR/3e.pdf
- molecules-433653-suppl/1H-NMR/3g.pdf
- molecules-433653-suppl/1H-NMR/3h.pdf
- molecules-433653-suppl/1H-NMR/4a.pdf
- molecules-433653-suppl/1H-NMR/5a.pdf
- molecules-433653-suppl/1H-NMR/6a.pdf
- molecules-433653-suppl/1H-NMR/7c.pdf
- molecules-433653-suppl/1H-NMR/7d.pdf
- molecules-433653-suppl/1H-NMR/7e.pdf
- molecules-433653-suppl/1H-NMR/7f.pdf
- molecules-433653-suppl/1H-NMR/8a.pdf
- molecules-433653-suppl/1H-NMR/8d.pdf
- molecules-433653-suppl/1H-NMR/8e.pdf
- molecules-433653-suppl/1H-NMR/N1 and N3 dialkylation of DHPMs.pdf
- molecules-433653-suppl/molecules-433653-Supplementary materials-Table S1.pdf
